# Supplementary material for: Unique Features of a Japanese ‘Candidatus Liberibacter asiaticus’ Strain Revealed by Whole Genome Sequencing
Source: PLoS One. 2014 Sep 2;9(9):e106109. doi: 10.1371/journal.pone.0106109 (PMC4152171; doi:10.1371/journal.pone.0106109)
Supplement: Table S1 — Conventional and long-distance PCR primers used for ‘Ca. L. asiaticus’ Japanese Ishi-1 strain sequence confirmation and gap closeure in this study. (XLSX) [file pone.0106109.s002.xlsx]

## Sheet: primers
Table S1. Conventional and long-distance PCR primers used for ‘Ca. L. asiaticus' Japanese Ishi-1 strain sequence confirmation and gap closeure in this study.
Primer ID	Primer sequence
9725f2	TGAAGCTACCCTCCTCGAAA
9725f3	GGGGTTAAATGCTCCCTCAT
9725f4	AGAAAACCCTTTCCCTTGGA
9725r	TTAGCTATCGCTCGCACATC
9725r2	GCTTGCGATAGGAAATCAGC
9725r3	GGTTCTGCAAGACTGCCATT
9975f	TACGTCAAGGTTCCGACTGC
9975r2	ATTCTGTGACCCGAGTTTCG
LJ547f*a	TTATTATCAATGAGATCACCC
11534f	TGTAAACTATTTATCAACCGATTCAA
11534r	GGGATTTTGAAAGATTTGCAG
19422f	TGGACACTCTCATCTCTTCCTTT
19422r	GACGATGCAAGGTCGTCAT
31806f	GCCGCTCTACCACTGAGCTA
31806r	TGAAGCTTGATGGGGATAGG
31806f2	ACAACAGTACCACGCCCTTC
31806r2	ATGGTAAGACGACGCTGACG
38260f	GGAATACACTAATGATTCTAAGGCAAT
38260r	TTTGGAGCGTGATCAAGAAA
57901f	GGGGAAAACTGCACGATCT
57901r	CTCGAACTTCCACAGGTTGC
58295f	CTGGAATCGTTCCTTGTGGT
58295r	TTGTTCTGCATTGCGTGATT
74225f	CTCGCACCTTTCAACACTGA
74225r	CCCTCGATGCTCTGATCACT
76978f	GGACGGACTCATACCCAAGA
76978r	AATAGCGGCATGATTTCCAA
87235f	CTAAATCCGCTTCTCCACCA
87235r	TGGGAAGCGTTCTTCTTCTC
90910f	TGTTTCCAGTCACGTTTTGG
90910r	CAAACGTAGCCAACGATCCTA
136080f	AACTGACCTTTTGGCCCTTT
136080r	GATTGCATGCTCGTGTTTTG
143491f	TCAGGCATATGCAAATACGG
143491r	GCATCAACCGTTTGAGGAGT
158082f	TCAGCTGGACAATGCAGAGA
158082r	TCACATGGCAGGCCTTAGTA
170031f	CCCGAAGTTTATCCCAATCA
170031r	AAAGGAATGTTGATGGGATTTTT
184141f	CGCTACCGGAAAGAGAAAAA
184141f2	GGGAACATGGAACAACTGGA
184141f3	TGGATATACAGGAGGAGGGAAA
184141f4	TAGGAAAAGGAGCCTCAGGA
184141f5	CAAGAGGCGCTTGCCTAGTA
184141f6	GATATCCAACACCCGTCCAC
184141f7	TTTCTCATGAACGCAACTGG
184141r	ATGGGGACATCAGAGTTTGC
184141r2	GACGTCTGCTGCATTCAAAA
184141r3	TGTTTATGCAGCAGATCTAGGC
184141r4	CGCAAAGAATGTGGACCTCT
184141r5	GGTCGCGCATTTTGATTTAG
184141r6	TCGATCTGCAGAAAATGTGC
184141r7	CAACGTATTTTAAACGCAACGA
217239f	ACGCACGAATTGACTCTGG
217239r	GCGAGCATTCGGTTTTAACT
260755f	GCGCGCTCTACAACAAAAGT
260755r	GGAACGGGTATTGCTCCTTT
261273f	TGAAGATGCGTTGTCAGAGG
261273r	CATGTGGTAGGGTTGCTGAA
280640f	GACCTTCTTTCATCCCATGC
280640f2	CGACCTTCTTCACAACCAAAA
280640f3	TCGATACATTGATCCGCAAA
280640f4	AGAAACCATTGGCGTAGCAC
280640f5	CCAATATTGATCACGCAACA
280640r	AGCAAGGCAGGTAACACAGG
280640r2	GAATTTGGTTTGTCCGAAGG
280640r3	TATGACAATCGCACAGCACA
280640r4	GGCATAGGGAAAGGAACGAT
280640r5	TGATCATCGCAATAGCGTTTT
283353f	GCTCCTTCCACACGTGATTT
283353r	TATTGGATAGGCGCATGCTT
339127f	ATCAGTGGAATGTGCCATCA
339127r	TCGCAAATTTTACGCAGTTG
407186f	AAAAAGCGTTGCCATTCTTG
407186r	TTGGCAAGAAAATACGGAGA
418000f	GCTGATCGTCCTCTCAGACC
418000r	TGTCGCGGTGAATTTGAATA
470990f	GCGACTGTTTTATCCGCAGT
470990r	CCAAAAATCCGAGGCTCATA
507000f	GCCACCTTTGATGAGCAGTT
507000r	TTGATGTGCATTTTCTCAGGA
533769f	GCCCTATGTTTGTTAAGGGTGT
533769r	GGATTGTTTGCCATCTCTCG
538589f	CTGCGTAATTTTGGCGTTTT
538589r	AGACGACAGTCCACCATTCC
786000f	TTGATCAAATGCGCTCAATC
786000f2	GGTCTGAGAGGACGATCAGC
786000f3	CAGCTCGTGTCGTGAGATGT
786000f4	GGGTGAGGTCGGTAGTTCAA
786000f5	CGATAAGCTATGGGGAGCTG
786000r	TGGAAGGACCGTAAACATCC
786000r2	AGCCTGACGAGCTACCAGAC
786000r3	ACATCGAGGTGCCAAACAAC
786000r4	CCGGATCACTATGACCGACT
786000r5	CAATTTGCCGAGTTCCTTCA
786000r6	CGGAGTTTGGTTAGGAGCAG
1081750f	TATTTGCGCGCTCTTGGTAT
1081750f2	GCATGATCATCACACCAAGG
1081750r	ATCAAGAAGAGCCCGACCTT
1081750r2	AGGTAATTTTGCTGGCGTTG
983900f	ATTCGCCAGTCTTACGGATG
983900f2	TCAAACGGTAAATGCGATGA
983900r	GCATGGAGAATTCCTATCGAA
983900r2	GGGTGAATGGGGCTAAAAGT
983900r3	GACTCCCCCTCTCTGAATCC
983900r4	TATACATGGGGTCGGCATTT
1003500f	TTTCGAGGAGGGTAGCTTCA
1003500f2	AGATCAGGTGACGGTGATGC
1003500r	GCCCATCTCTGGTTTTCAAG
1003500r2	CCCAGCACCCTTTTTCATAC
1003500r3	GGCATGACATTCTCGTCAGA
LJ747r*	TCCCCTGTTTTTCCTCCTC
1129254f	AAGGAGGGGGCTGATAGAGA
1129254r	TTTCGGTATTTGCATCTTGC
1182300f	GGTGCATATTTCCAGCCTTT
1182300r	CTAGTACGTGCTTGCGTTCG
1186700f	AAAAGTCCCCATCCTCTGCT
1186700r	CTGTTGGAGCTGTTGGGTTT
1188100f	GCCACCTGAAAATCAGCAGT
LJ755f*	AATAAAATCAATGTGGCTAAA
77rpF12	CGTTGGGATATCTGACCACA
77rpR12	TGCTAGCAGGCTATCTTTGGA
LJ754r*	TTATTGCTCCTTTGCGTGTC
LJ764f*	TAGGGGAGACGGATACGAC
Isspf1	ACAGGGACGGTGAAACAAAG
Isspf2	TTGACAGGAACACCCTCTCC
Isspf3	AGACTCCCGCGGTTCTTTAT
Isspr1	CAAAAGGAGGAAGTCGCAAG
Isspr2	TCGGATCATAGGCTCAAACC
Isspr3	ATAGCCCCCTCAAGCTCAAT
LJ518r*	ATGCCCCAATCAAAACAAAG
LJ519f*	ACAAGCGGGATTCAAAAGAGC
LJ616r*	CCCTTTCAACCTAGATCCTG
NZ_ABQW01000022R12	TTGCAATCGAGCAAGATCAC
aPrimers were reported by Duan et al. [21]. Other primers were originally designed in this study.
