# Supplementary material for: Unique Features of a Japanese ‘Candidatus Liberibacter asiaticus’ Strain Revealed by Whole Genome Sequencing
Source: PLoS One. 2014 Sep 2;9(9):e106109. doi: 10.1371/journal.pone.0106109 (PMC4152171; doi:10.1371/journal.pone.0106109)
Supplement: Table S2 — List of CDS in the genome of ‘Candidatus Liberibacter asiaticus’ Japanese Ishi-1 strain that revealed no deduced amino acid sequence similarity to those of other ‘Ca. L. asiaticus’ strains. (XLSX) [file pone.0106109.s003.xlsx]

## Sheet: Sheet1
Table S2. List of CDS in the genome of ‘Candidatus Liberibacter asiaticus’ Japanese Ishi-1 strain that revealed no deduced amino acid sequence similarity to those of other ‘Ca. L. asiaticus’ strains.
product	locus tag	Locus location in genomea
hypothetical protein	CGUJ_03991	868679..868858
hypothetical protein	CGUJ_04181	complement(920437..920640)
hypothetical protein	CGUJ_04291	complement(948867..949109)
aData are based on the genome sequence of 'Ca. L. asiaticus' Japanese Ishi-1 strain. The accession number is AP014595.
